# Supplementary material for: N′-(2-Hydroxy­benzyl­idene)-2-methoxy­benzohydrazide monohydrate
Source: Acta Crystallogr Sect E Struct Rep Online. 2008 Aug 6;64(Pt 9):o1693. doi: 10.1107/S1600536808024483 (PMC2960617; doi:10.1107/S1600536808024483)
Supplement: Supplementary file 2 [file e-64-o1693-Isup2.hkl]

# 
# h,k,l, Fc-squared, Fo-squared, sigma(Fo-squared) and status flag 
# 
data_I
_shelx_title ' A in P2(1)2(1)2(1)' 
_shelx_refln_list_code          4 
_shelx_F_calc_maximum      127.28 
_exptl_crystal_F_000       608.00 
_reflns_d_resolution_high  0.7828 
 
loop_ 
 _symmetry_equiv_pos_as_xyz 
 'x, y, z' 
 '-x+1/2, -y, z+1/2' 
 '-x, y+1/2, -z+1/2' 
 'x+1/2, -y+1/2, -z' 
 
_cell_length_a     4.7610 
_cell_length_b    14.0350 
_cell_length_c    21.0730 
_cell_angle_alpha  90.000 
_cell_angle_beta   90.000 
_cell_angle_gamma  90.000 
 
_shelx_F_squared_multiplier     1.000 
 
loop_ 
 _refln_index_h 
 _refln_index_k 
 _refln_index_l 
 _refln_F_squared_calc 
 _refln_F_squared_meas 
 _refln_F_squared_sigma 
 _refln_observed_status 
   2   0   0     6133.96     5731.78     90.83 o 
   4   0   0      161.19      152.93      9.49 o 
   6   0   0      100.11      131.58     21.55 o 
   1   1   0     1588.06     1672.94     19.74 o 
   2   1   0      174.06      167.67      5.13 o 
   3   1   0        4.60        5.81      2.33 o 
   4   1   0       14.17       17.42      3.73 o 
   5   1   0        3.33       -0.80      6.55 o 
   6   1   0       51.51       69.98     14.54 o 
   0   2   0     4817.51     5034.84     76.01 o 
   1   2   0      375.64      265.85      5.31 o 
   2   2   0       60.22       53.86      3.12 o 
   3   2   0       11.68        8.09      2.23 o 
   4   2   0        0.96        3.96      2.50 o 
   5   2   0        9.17       14.35      6.63 o 
   6   2   0       22.05       39.07     10.16 o 
   1   3   0       51.27       45.80      1.71 o 
   2   3   0      220.89      221.48     10.28 o 
   3   3   0       61.22       70.39      4.41 o 
   4   3   0        3.06        8.22      3.36 o 
   5   3   0        0.79        7.10      5.24 o 
   0   4   0        1.03        2.61      0.97 o 
   1   4   0      630.28      589.76      8.69 o 
   2   4   0     1439.71     1589.22     20.75 o 
   3   4   0      497.55      482.10     13.33 o 
   4   4   0       12.93       17.14      4.05 o 
   5   4   0        2.40        8.51      4.47 o 
   1   5   0      165.40      172.84      4.12 o 
   2   5   0      118.95      120.50      3.69 o 
   3   5   0       15.90       20.46      3.62 o 
   4   5   0       63.81       69.71      7.04 o 
   5   5   0        1.17        3.03      4.48 o 
   0   6   0       75.05       64.91      3.95 o 
   1   6   0      486.24      558.48      8.81 o 
   2   6   0      872.63      854.42     12.69 o 
   3   6   0       13.46        8.72      3.03 o 
   4   6   0      111.62      115.62     11.84 o 
   5   6   0        0.04        3.75      4.51 o 
   1   7   0        1.18        1.93      1.15 o 
   2   7   0      783.32      737.52     18.86 o 
   3   7   0       21.34       22.63      4.02 o 
   4   7   0       63.27       69.78     12.45 o 
   5   7   0        0.50        5.62      4.91 o 
   0   8   0      207.57      215.54      7.57 o 
   1   8   0      175.09      170.70      4.64 o 
   2   8   0        8.45        5.07      2.12 o 
   3   8   0       15.95       16.65      3.61 o 
   4   8   0        1.71        3.57      3.72 o 
   5   8   0        0.86        0.32      4.77 o 
   1   9   0       81.95       82.28      7.35 o 
   2   9   0        1.53        2.48      2.17 o 
   3   9   0       68.03       73.38     11.78 o 
   4   9   0        3.67        4.05      3.28 o 
   5   9   0       44.02       28.85      5.85 o 
   0  10   0      307.40      297.15     10.07 o 
   1  10   0      455.86      449.30     17.22 o 
   2  10   0        0.01       -2.14      2.01 o 
   3  10   0        4.80        4.70      3.25 o 
   4  10   0        2.28        4.38      3.69 o 
   5  10   0       17.18       17.47      6.52 o 
   1  11   0       16.39       22.07      3.47 o 
   2  11   0        0.11        0.30      2.47 o 
   3  11   0       17.69       10.53      3.69 o 
   4  11   0       15.82       12.18      4.44 o 
   0  12   0        4.81        8.02      4.51 o 
   1  12   0      198.30      182.36      8.48 o 
   2  12   0        0.09        0.94      2.66 o 
   3  12   0        3.29        6.40      3.63 o 
   4  12   0        0.26       -0.08      3.45 o 
   1  13   0      222.27      221.89     13.48 o 
   2  13   0        1.96        1.75      3.54 o 
   3  13   0       10.17        8.39      4.06 o 
   4  13   0        0.14       -0.76      3.05 o 
   0  14   0      380.64      368.52     22.56 o 
   1  14   0      158.16      165.03     14.19 o 
   2  14   0       26.80       23.90      4.49 o 
   3  14   0       19.26       16.07      4.92 o 
   1  15   0        0.66       -0.44      4.06 o 
   2  15   0        0.49        0.51      3.72 o 
   3  15   0        3.24        7.65      4.42 o 
   0  16   0       39.37       41.60     10.38 o 
   1  16   0        0.44       -1.76      3.67 o 
   2  16   0        1.14       -0.66      3.46 o 
   1  17   0        2.53        7.94      6.58 o 
   1   0   1       94.33      165.73      3.56 o 
   2   0   1      202.25      209.70      5.81 o 
   3   0   1       13.66       16.61      2.50 o 
   4   0   1       49.02       48.67      5.41 o 
   5   0   1        7.49       -0.60      3.86 o 
   6   0   1       85.33       68.95     16.32 o 
   0   1   1        0.00       -0.07      0.34 o 
   1   1   1     1075.57     1101.28     10.12 o 
   2   1   1      347.74      323.91      5.03 o 
   3   1   1       47.09       45.07      2.61 o 
   4   1   1       28.03       28.08      2.99 o 
   5   1   1       56.60       67.73      6.02 o 
   6   1   1       19.84       32.60      9.47 o 
   0   2   1     7630.98     8494.91     89.86 o 
   1   2   1      724.80      729.76      6.88 o 
   2   2   1      921.07      903.13      9.50 o 
   3   2   1      125.62      122.37      3.69 o 
   4   2   1       19.27       19.38      2.52 o 
   5   2   1       12.09       11.64      3.98 o 
   6   2   1        8.51       19.66      6.52 o 
   0   3   1     1501.78     1460.53     18.55 o 
   1   3   1      195.00      184.87      2.69 o 
   2   3   1      220.47      216.38      3.65 o 
   3   3   1      323.80      303.92      6.15 o 
   4   3   1       48.95       51.39      3.78 o 
   5   3   1       67.05       80.69      6.76 o 
   0   4   1       40.65       31.85      1.64 o 
   1   4   1     2329.77     2190.36     18.82 o 
   2   4   1      555.77      599.07      6.88 o 
   3   4   1      127.64      134.67      4.33 o 
   4   4   1      122.59      126.63      6.18 o 
   5   4   1       12.36       12.11      3.40 o 
   0   5   1      196.88      213.57      4.33 o 
   1   5   1      470.09      464.84      5.18 o 
   2   5   1      825.74      932.67     11.05 o 
   3   5   1       47.76       58.67      3.40 o 
   4   5   1        4.51        3.87      2.34 o 
   5   5   1        7.89       10.58      3.34 o 
   0   6   1      119.88      130.43      3.53 o 
   1   6   1     1422.91     1404.91     13.15 o 
   2   6   1      165.00      180.62      3.30 o 
   3   6   1       47.69       52.60      3.89 o 
   4   6   1       19.61       18.35      3.11 o 
   5   6   1       15.30       15.20      3.72 o 
   0   7   1        2.85        4.35      1.09 o 
   1   7   1      562.60      575.19      6.64 o 
   2   7   1      310.31      299.64      6.70 o 
   3   7   1       31.42       33.81      3.55 o 
   4   7   1       51.14       57.57      6.06 o 
   5   7   1        4.71        8.10      3.51 o 
   0   8   1      663.47      615.02     10.28 o 
   1   8   1      328.97      348.05      4.98 o 
   2   8   1       14.87       15.64      2.10 o 
   3   8   1      107.10      110.27      5.55 o 
   4   8   1        5.91        6.14      2.83 o 
   5   8   1        2.09        5.10      3.26 o 
   0   9   1       34.37       28.58      2.46 o 
   1   9   1       44.57       44.82      2.33 o 
   2   9   1       88.59       97.65      4.67 o 
   3   9   1       32.69       28.60      3.39 o 
   4   9   1       87.12       73.57      6.35 o 
   5   9   1       11.99        5.96      3.14 o 
   0  10   1       10.32       15.76      2.21 o 
   1  10   1      177.57      172.75      4.67 o 
   2  10   1       67.64       67.03      4.12 o 
   3  10   1        5.20        5.22      2.24 o 
   4  10   1       13.90       12.20      3.06 o 
   5  10   1       18.24       19.80      3.75 o 
   0  11   1       20.18       21.72      2.99 o 
   1  11   1      429.39      383.76      7.95 o 
   2  11   1        9.33       14.12      2.38 o 
   3  11   1       39.51       39.53      4.24 o 
   4  11   1       20.97       14.68      3.36 o 
   0  12   1       78.03       82.43      7.58 o 
   1  12   1      186.99      186.21      7.50 o 
   2  12   1       28.37       28.68      3.04 o 
   3  12   1        5.47        4.98      2.53 o 
   4  12   1        8.12        7.94      3.49 o 
   0  13   1      474.56      416.06     12.52 o 
   1  13   1        3.00        4.41      2.00 o 
   2  13   1       13.07       16.54      2.83 o 
   3  13   1        0.76        1.88      2.61 o 
   4  13   1        2.29        1.21      2.29 o 
   0  14   1       13.11        6.26      7.00 o 
   1  14   1        7.63        4.63      2.53 o 
   2  14   1        0.76        0.97      2.37 o 
   3  14   1        7.13        8.47      2.87 o 
   0  15   1        2.00       -3.96      3.83 o 
   1  15   1        2.14        2.76      2.64 o 
   2  15   1        7.17        8.20      2.76 o 
   3  15   1        5.85        5.97      2.93 o 
   0  16   1       47.91       49.20      9.39 o 
   1  16   1        1.88        3.22      3.10 o 
   2  16   1        1.57        3.90      2.64 o 
   0  17   1        2.06       -0.06      9.30 o 
   1  17   1        0.08        1.21      2.58 o 
   0   0   2     4788.26     4646.32     70.75 o 
   1   0   2       56.85       53.12      2.09 o 
   2   0   2       47.51       38.71      3.06 o 
   3   0   2        7.40        8.58      2.28 o 
   4   0   2       37.81       50.65      5.77 o 
   5   0   2       53.18       63.48      7.03 o 
   6   0   2       18.70       25.58     13.52 o 
   0   1   2        1.54       -0.06      0.59 o 
   1   1   2      576.46      529.56      5.68 o 
   2   1   2      404.28      398.09      5.43 o 
   3   1   2       69.21       77.47      3.15 o 
   4   1   2       34.09       37.55      3.01 o 
   5   1   2       59.50       61.38      5.71 o 
   6   1   2       31.73       18.09      7.96 o 
   0   2   2      661.35      740.59      9.06 o 
   1   2   2      126.55      173.26      2.93 o 
   2   2   2       50.31       55.74      2.12 o 
   3   2   2      359.08      326.62      5.64 o 
   4   2   2       76.92       79.29      4.96 o 
   5   2   2      161.28      166.38      8.75 o 
   6   2   2       51.81       55.87      9.66 o 
   0   3   2      270.06      259.74      4.26 o 
   1   3   2     1737.21     1748.39     16.96 o 
   2   3   2       72.61       74.95      2.20 o 
   3   3   2        2.38        1.28      1.46 o 
   4   3   2       78.37       83.65      5.42 o 
   5   3   2       91.00       91.21      7.41 o 
   0   4   2      748.11      620.70      8.61 o 
   1   4   2      515.68      460.26      5.38 o 
   2   4   2       24.92       25.90      1.83 o 
   3   4   2      109.89      104.52      3.60 o 
   4   4   2       79.91       83.56      5.26 o 
   5   4   2       25.03       27.78      4.13 o 
   0   5   2     1044.58      992.90     13.95 o 
   1   5   2      134.10      142.14      2.67 o 
   2   5   2       99.41      116.13      2.85 o 
   3   5   2      194.26      206.81      5.52 o 
   4   5   2       28.21       33.40      3.62 o 
   5   5   2        8.46        5.18      3.14 o 
   0   6   2        1.13        0.98      0.82 o 
   1   6   2       85.19       80.50      1.96 o 
   2   6   2      211.52      194.38      4.98 o 
   3   6   2       19.95       20.00      3.03 o 
   4   6   2       39.50       41.83      4.13 o 
   5   6   2       11.25       15.38      3.76 o 
   0   7   2      251.49      256.03      5.57 o 
   1   7   2      626.88      613.90      6.93 o 
   2   7   2      157.07      153.63      4.56 o 
   3   7   2       11.91       10.95      2.12 o 
   4   7   2        5.82        3.90      2.45 o 
   5   7   2        6.95        6.93      3.50 o 
   0   8   2      126.97      123.92      4.00 o 
   1   8   2       17.99       18.89      1.54 o 
   2   8   2      176.18      171.65      5.43 o 
   3   8   2       35.71       42.64      3.62 o 
   4   8   2       88.30       84.03      6.36 o 
   5   8   2       11.73       14.14      3.64 o 
   0   9   2       17.37       19.74      2.19 o 
   1   9   2      174.56      171.77      3.83 o 
   2   9   2      136.78      122.95      5.26 o 
   3   9   2       19.24       14.68      3.01 o 
   4   9   2      101.91       88.98      7.31 o 
   5   9   2        5.98        5.81      3.06 o 
   0  10   2        8.75        9.10      1.85 o 
   1  10   2       28.69       33.41      3.94 o 
   2  10   2       51.67       59.93      3.96 o 
   3  10   2       14.54       14.53      2.55 o 
   4  10   2       29.70       38.15      4.08 o 
   5  10   2       18.76       14.29      4.97 o 
   0  11   2      547.70      518.26     11.55 o 
   1  11   2      132.99      130.44      5.02 o 
   2  11   2       12.80        9.77      2.15 o 
   3  11   2       20.64       17.66      4.01 o 
   4  11   2        8.67       10.79      3.10 o 
   0  12   2       13.40       14.58      3.41 o 
   1  12   2      245.45      229.56      8.06 o 
   2  12   2        5.39        6.05      2.13 o 
   3  12   2        9.30        6.26      2.57 o 
   4  12   2        2.82        5.22      2.70 o 
   0  13   2        0.35       -0.60      2.61 o 
   1  13   2       15.28       17.48      3.13 o 
   2  13   2        8.17        6.83      2.34 o 
   3  13   2        4.98        5.54      2.77 o 
   4  13   2        0.03       -2.05      2.61 o 
   0  14   2        0.56        0.06      2.90 o 
   1  14   2       51.90       45.41      3.97 o 
   2  14   2       33.08       38.35      3.85 o 
   3  14   2        8.88       13.46      3.70 o 
   0  15   2       29.62       17.71      5.20 o 
   1  15   2       42.24       43.54      4.43 o 
   2  15   2       10.03        5.94      2.70 o 
   3  15   2        0.86        3.68      3.57 o 
   0  16   2       17.72        9.15      5.20 o 
   1  16   2        1.70        6.09      3.37 o 
   2  16   2        5.38        8.41      3.24 o 
   0  17   2        3.68       11.57      4.94 o 
   1  17   2        6.34        5.54      3.22 o 
   1   0   3        2.16        3.79      1.46 o 
   2   0   3       50.90       62.24      3.27 o 
   3   0   3        0.00        1.32      1.67 o 
   4   0   3        4.55        2.89      2.87 o 
   5   0   3       62.30       56.92      7.73 o 
   6   0   3        8.04        5.15      7.72 o 
   0   1   3      456.41      502.61      6.41 o 
   1   1   3    10355.55    10852.14     81.64 o 
   2   1   3      133.51      134.27      2.95 o 
   3   1   3        6.33        6.71      1.37 o 
   4   1   3       23.22       24.91      2.63 o 
   5   1   3       66.48       66.31      5.34 o 
   6   1   3       10.79        6.34      5.81 o 
   0   2   3     4851.59     4775.63     56.82 o 
   1   2   3    16198.96    16187.66    121.00 o 
   2   2   3      307.38      279.61      4.32 o 
   3   2   3      970.71      885.16     12.65 o 
   4   2   3       25.03       25.49      2.74 o 
   5   2   3      109.45      120.60     10.61 o 
   6   2   3       11.06        8.06      6.25 o 
   0   3   3     1156.46     1102.45     13.37 o 
   1   3   3      946.87      949.57     10.22 o 
   2   3   3       55.37       60.29      2.04 o 
   3   3   3      869.21      865.61     10.90 o 
   4   3   3        4.14        4.35      2.02 o 
   5   3   3       55.13       60.11      8.09 o 
   0   4   3      329.97      299.99      5.15 o 
   1   4   3     1520.53     1403.74     13.11 o 
   2   4   3       35.06       37.36      1.88 o 
   3   4   3      383.60      377.35      8.71 o 
   4   4   3       56.79       61.46      4.60 o 
   5   4   3       20.47       22.29      3.80 o 
   0   5   3       27.54       30.24      2.82 o 
   1   5   3      762.05      797.52      8.52 o 
   2   5   3      272.85      302.72      6.18 o 
   3   5   3       21.85       29.80      2.70 o 
   4   5   3       15.21       18.35      3.27 o 
   5   5   3        1.77        2.49      3.15 o 
   0   6   3       98.94      104.71      4.17 o 
   1   6   3       63.11       77.25      2.28 o 
   2   6   3      202.50      194.45      4.20 o 
   3   6   3       45.64       51.36      3.83 o 
   4   6   3       10.44       11.72      2.77 o 
   5   6   3       24.08       31.19      4.57 o 
   0   7   3      171.08      166.48      4.41 o 
   1   7   3      367.16      402.79      5.68 o 
   2   7   3       92.83       97.20      3.35 o 
   3   7   3        2.51        3.23      2.07 o 
   4   7   3       33.59       36.82      3.87 o 
   5   7   3        7.53        7.82      3.55 o 
   0   8   3       12.13       12.85      1.73 o 
   1   8   3       22.62       29.34      1.85 o 
   2   8   3       70.84       72.41      5.78 o 
   3   8   3        3.66        6.84      2.07 o 
   4   8   3       14.84       10.94      2.83 o 
   5   8   3       29.04       27.40      4.49 o 
   0   9   3        2.32        2.16      1.27 o 
   1   9   3        3.35        1.94      1.05 o 
   2   9   3        0.67        1.22      1.52 o 
   3   9   3       20.78       16.58      2.60 o 
   4   9   3       35.74       38.65      3.96 o 
   5   9   3       27.18       24.19      3.91 o 
   0  10   3       88.43       91.63      4.44 o 
   1  10   3        9.19        9.17      1.70 o 
   2  10   3      143.46      153.80      7.85 o 
   3  10   3       33.80       37.44      3.56 o 
   4  10   3       88.83       82.44      8.00 o 
   5  10   3        2.14        0.77      4.78 o 
   0  11   3        2.33        6.33      2.13 o 
   1  11   3       13.42       15.62      2.13 o 
   2  11   3       97.89      110.85      5.37 o 
   3  11   3       20.82       23.96      3.30 o 
   4  11   3        5.03        9.08      3.26 o 
   0  12   3      852.60      766.39     19.64 o 
   1  12   3       13.67       14.31      3.04 o 
   2  12   3       43.49       49.17      3.84 o 
   3  12   3        1.96        2.21      2.36 o 
   4  12   3        8.84        9.20      2.90 o 
   0  13   3      272.21      269.76     11.04 o 
   1  13   3       66.65       73.61      5.76 o 
   2  13   3       14.26       12.33      2.63 o 
   3  13   3        0.74        3.22      2.56 o 
   4  13   3        1.20        2.09      3.43 o 
   0  14   3       85.15       80.20      7.27 o 
   1  14   3       36.36       37.14      3.74 o 
   2  14   3        2.08        2.31      2.63 o 
   3  14   3        0.84        7.89      2.86 o 
   0  15   3        4.87        2.81      3.99 o 
   1  15   3       21.08       20.66      3.68 o 
   2  15   3        6.07        6.40      3.21 o 
   3  15   3        5.66        7.74      2.54 o 
   0  16   3       21.04       16.60      5.78 o 
   1  16   3       23.63       23.30      4.24 o 
   2  16   3       30.05       30.03      3.94 o 
   0  17   3        0.83       -0.45      4.06 o 
   1  17   3        4.50       -0.03      2.67 o 
   0   0   4     5493.09     6066.36     91.68 o 
   1   0   4      102.62       98.52      2.73 o 
   2   0   4      554.33      540.42      9.45 o 
   3   0   4        7.47        9.20      2.33 o 
   4   0   4        8.39        7.97      3.05 o 
   5   0   4       43.93       31.84      8.03 o 
   6   0   4        2.35        0.71      7.21 o 
   0   1   4      308.97      257.83      4.00 o 
   1   1   4    15718.93    16047.67    119.85 o 
   2   1   4      174.77      165.05      3.29 o 
   3   1   4       62.40       59.36      2.83 o 
   4   1   4       35.56       35.48      3.41 o 
   5   1   4       12.49        6.84      4.31 o 
   6   1   4       10.77        7.36      5.06 o 
   0   2   4     1086.30     1181.03     14.04 o 
   1   2   4     2211.14     2308.33     18.88 o 
   2   2   4      386.46      374.38      5.20 o 
   3   2   4      138.73      139.65      4.01 o 
   4   2   4        3.31        4.43      2.16 o 
   5   2   4        3.45        3.96      4.13 o 
   0   3   4       95.09      100.03      2.51 o 
   1   3   4     2212.30     2164.29     17.92 o 
   2   3   4      666.08      630.07      7.24 o 
   3   3   4      240.42      236.22      5.10 o 
   4   3   4        1.14        1.20      1.91 o 
   5   3   4        5.68        4.47      4.65 o 
   0   4   4     4848.43     4707.54     51.57 o 
   1   4   4     1325.86     1348.54     12.80 o 
   2   4   4      740.69      737.87      8.69 o 
   3   4   4       18.69       16.98      2.05 o 
   4   4   4        1.58        0.56      2.11 o 
   5   4   4        0.10        1.31      4.06 o 
   0   5   4      366.90      422.44      6.98 o 
   1   5   4      209.52      234.95      3.73 o 
   2   5   4       44.30       54.08      2.56 o 
   3   5   4      231.34      228.60      5.80 o 
   4   5   4        8.40       12.41      2.82 o 
   5   5   4       20.83       15.58      4.25 o 
   0   6   4      548.44      624.99      9.66 o 
   1   6   4     2007.22     2106.16     19.34 o 
   2   6   4       31.30       33.46      2.16 o 
   3   6   4       60.78       64.22      5.23 o 
   4   6   4       11.67        8.94      2.93 o 
   5   6   4        3.14        5.53      3.31 o 
   0   7   4      154.03      167.81      4.43 o 
   1   7   4      222.37      240.00      4.18 o 
   2   7   4       54.14       65.73      2.93 o 
   3   7   4       10.47       15.40      2.51 o 
   4   7   4        0.01        0.33      2.32 o 
   5   7   4       22.44       19.10      4.12 o 
   0   8   4      368.41      362.65      7.33 o 
   1   8   4      331.49      332.24      6.24 o 
   2   8   4       71.73       79.96      3.42 o 
   3   8   4       70.05       70.76      5.09 o 
   4   8   4       47.92       48.57      4.37 o 
   5   8   4        9.53       10.86      3.58 o 
   0   9   4        1.02        2.05      1.49 o 
   1   9   4      127.01      119.44      3.51 o 
   2   9   4       64.72       66.76      3.99 o 
   3   9   4        4.71        3.45      2.05 o 
   4   9   4       76.95       83.57      7.93 o 
   5   9   4        0.11        4.78      2.89 o 
   0  10   4       90.14      102.19      5.07 o 
   1  10   4       75.46       80.95      3.46 o 
   2  10   4      653.25      594.01     10.94 o 
   3  10   4       86.82       74.29      5.05 o 
   4  10   4       38.32       35.88      4.02 o 
   0  11   4       44.23       44.24      3.96 o 
   1  11   4      148.92      152.58      4.96 o 
   2  11   4       46.46       51.48      3.90 o 
   3  11   4       27.06       20.70      3.18 o 
   4  11   4       12.15       15.04      3.24 o 
   0  12   4      347.04      312.21     11.96 o 
   1  12   4        0.63        1.32      1.74 o 
   2  12   4        0.77        3.95      2.17 o 
   3  12   4        5.93        2.27      2.40 o 
   4  12   4        5.38        1.79      2.71 o 
   0  13   4       58.14       50.90      5.84 o 
   1  13   4       96.92      100.43      5.40 o 
   2  13   4       22.81       22.07      3.02 o 
   3  13   4        2.08        3.67      2.84 o 
   4  13   4        8.43        6.35      4.16 o 
   0  14   4       13.09        4.99      3.35 o 
   1  14   4       12.42       13.53      2.78 o 
   2  14   4       12.96       21.40      3.37 o 
   3  14   4        1.77        2.53      2.78 o 
   0  15   4        0.32        7.84      4.47 o 
   1  15   4       16.06       11.50      3.44 o 
   2  15   4       14.95       18.96      3.63 o 
   3  15   4        1.65        1.10      3.39 o 
   0  16   4        0.05        2.08      4.58 o 
   1  16   4        6.83        5.25      3.28 o 
   2  16   4        1.16        2.44      3.04 o 
   0  17   4        1.70        3.50      4.21 o 
   1  17   4       17.47       11.21      3.40 o 
   1   0   5      210.96      168.54      3.66 o 
   2   0   5      635.82      665.76     12.30 o 
   3   0   5        2.34        0.81      1.62 o 
   4   0   5        0.00       -2.65      2.61 o 
   5   0   5       13.52       21.42      9.80 o 
   0   1   5        1.66        0.86      0.57 o 
   1   1   5     3773.17     3992.08     32.82 o 
   2   1   5      675.77      700.43      8.39 o 
   3   1   5       29.08       29.54      2.14 o 
   4   1   5       27.27       24.96      3.14 o 
   5   1   5       14.20       10.85      4.38 o 
   0   2   5       78.06       82.51      2.23 o 
   1   2   5     1872.34     1903.47     16.00 o 
   2   2   5      498.92      481.62      6.17 o 
   3   2   5       13.11       12.84      1.66 o 
   4   2   5       83.76       77.53      4.20 o 
   5   2   5        0.07       -1.59      4.04 o 
   0   3   5     3183.92     2994.02     33.58 o 
   1   3   5        4.39        5.95      0.72 o 
   2   3   5      681.29      653.01      7.53 o 
   3   3   5       50.14       53.80      2.89 o 
   4   3   5      225.11      214.60      8.67 o 
   5   3   5       17.85       13.92      4.66 o 
   0   4   5     1820.17     1814.70     21.65 o 
   1   4   5      146.71      141.48      2.40 o 
   2   4   5       73.55       70.21      2.51 o 
   3   4   5       17.60       19.50      2.14 o 
   4   4   5      266.92      273.98      7.20 o 
   5   4   5        8.44       10.76      5.29 o 
   0   5   5     1163.18     1112.08     14.67 o 
   1   5   5      144.16      133.30      2.77 o 
   2   5   5      274.57      282.77      5.27 o 
   3   5   5      113.65      119.25      4.27 o 
   4   5   5      112.15      108.91      5.93 o 
   5   5   5        3.62       -0.99      4.16 o 
   0   6   5       29.02       33.86      2.28 o 
   1   6   5      496.24      508.68      6.53 o 
   2   6   5      343.88      303.15      9.74 o 
   3   6   5        6.71        7.98      1.74 o 
   4   6   5        9.34        7.39      2.55 o 
   5   6   5       12.19        8.49      4.14 o 
   0   7   5     1088.63     1176.84     16.18 o 
   1   7   5      118.92      110.72      2.93 o 
   2   7   5       18.37       17.87      1.80 o 
   3   7   5       65.02       66.67      4.35 o 
   4   7   5       23.10       23.71      3.59 o 
   5   7   5        0.88        0.87      3.65 o 
   0   8   5      101.99      116.23      4.51 o 
   1   8   5       68.03       78.00      2.85 o 
   2   8   5       69.94       79.52      3.29 o 
   3   8   5       88.18       81.17      6.17 o 
   4   8   5        5.04        4.89      2.68 o 
   5   8   5        1.71        2.79      3.65 o 
   0   9   5      491.75      417.22      8.43 o 
   1   9   5       51.64       52.92      2.66 o 
   2   9   5      375.25      345.79      7.74 o 
   3   9   5       45.90       39.77      4.19 o 
   4   9   5        2.61        3.74      2.79 o 
   5   9   5        0.11        2.95      2.99 o 
   0  10   5       78.69       81.56      4.82 o 
   1  10   5      140.73      124.89      4.29 o 
   2  10   5      112.56      113.90      5.09 o 
   3  10   5       56.69       45.63      4.01 o 
   4  10   5       20.52       20.50      4.21 o 
   0  11   5       41.88       35.88      4.43 o 
   1  11   5       64.92       68.49      3.69 o 
   2  11   5      180.42      166.40      6.24 o 
   3  11   5        3.72        5.93      2.53 o 
   4  11   5       10.18       11.51      3.29 o 
   0  12   5       43.31       39.70      4.07 o 
   1  12   5       97.53       88.84      4.60 o 
   2  12   5       43.51       44.56      3.70 o 
   3  12   5        6.43        6.55      2.93 o 
   4  12   5        3.70        3.52      2.92 o 
   0  13   5        9.37        6.69      4.69 o 
   1  13   5        7.64       12.06      2.57 o 
   2  13   5        4.74       13.86      2.84 o 
   3  13   5        0.61       -0.46      3.07 o 
   4  13   5        5.46        1.14      7.52 o 
   0  14   5       55.28       53.72      6.38 o 
   1  14   5        0.40        1.77      2.32 o 
   2  14   5       11.97       13.25      3.34 o 
   3  14   5        3.72        7.31      3.05 o 
   0  15   5        0.22       -3.36      4.70 o 
   1  15   5       30.24       24.74      3.87 o 
   2  15   5        0.90        7.17      3.15 o 
   3  15   5        0.14        4.19      4.05 o 
   0  16   5        7.60        8.71      5.15 o 
   1  16   5        0.06        3.29      3.04 o 
   2  16   5        4.98        5.97      2.94 o 
   0  17   5       18.83       10.42      4.79 o 
   1  17   5       10.40       13.07      3.94 o 
   0   0   6     7934.74     7454.85    112.71 o 
   1   0   6      161.34      140.96      3.06 o 
   2   0   6     1401.02     1416.44     21.15 o 
   3   0   6        9.76       10.40      2.26 o 
   4   0   6       61.58       75.69      7.28 o 
   0   1   6      552.94      612.40      8.37 o 
   1   1   6      227.06      221.71      3.02 o 
   2   1   6      988.50     1023.39     10.58 o 
   3   1   6       29.24       32.97      2.18 o 
   4   1   6       10.65       13.56      3.35 o 
   5   1   6        6.55        2.16      4.31 o 
   0   2   6     1572.65     1590.40     18.87 o 
   1   2   6      506.03      558.93      6.17 o 
   2   2   6     1224.41     1246.97     12.30 o 
   3   2   6        0.28        1.75      1.26 o 
   4   2   6      359.15      355.57      8.16 o 
   5   2   6        7.86        9.15      3.55 o 
   0   3   6        0.32        1.16      0.75 o 
   1   3   6      190.36      164.72      2.67 o 
   2   3   6       22.84       26.24      1.59 o 
   3   3   6      128.30      131.13      4.06 o 
   4   3   6      204.80      201.94      6.90 o 
   5   3   6       37.24       30.87      6.16 o 
   0   4   6        2.69        5.23      1.00 o 
   1   4   6      114.75      105.12      2.14 o 
   2   4   6      913.78      894.35      9.50 o 
   3   4   6        8.33        7.54      1.61 o 
   4   4   6      145.46      150.82      6.23 o 
   5   4   6        7.73        5.13      4.76 o 
   0   5   6      101.19      131.55      3.99 o 
   1   5   6        2.75        3.94      0.66 o 
   2   5   6       36.97       38.28      2.31 o 
   3   5   6       68.95       77.17      3.67 o 
   4   5   6      114.64      109.78      6.29 o 
   5   5   6       16.16       10.41      4.42 o 
   0   6   6      509.12      590.71      9.51 o 
   1   6   6      351.54      359.51      5.29 o 
   2   6   6       93.66       95.82      3.67 o 
   3   6   6       11.23       10.43      1.88 o 
   4   6   6        8.56        5.71      2.61 o 
   5   6   6       27.55       16.71      5.04 o 
   0   7   6        3.09        2.97      1.20 o 
   1   7   6        8.17        9.30      1.19 o 
   2   7   6       17.50       17.24      1.80 o 
   3   7   6      229.26      224.14      7.10 o 
   4   7   6        8.92       10.36      2.84 o 
   5   7   6        3.67        9.91      4.28 o 
   0   8   6        8.82       12.26      1.79 o 
   1   8   6       52.80       52.65      2.45 o 
   2   8   6       13.81       13.86      1.99 o 
   3   8   6      204.62      196.55      7.61 o 
   4   8   6       19.56       18.53      4.64 o 
   5   8   6        4.20        5.74      3.91 o 
   0   9   6      200.20      189.27      5.35 o 
   1   9   6       22.10       25.89      2.27 o 
   2   9   6       44.12       44.21      3.30 o 
   3   9   6       25.69       30.42      3.99 o 
   4   9   6       16.07       17.21      3.58 o 
   5   9   6        0.68        8.93      6.24 o 
   0  10   6        0.02       -0.12      1.61 o 
   1  10   6       16.31       16.96      1.95 o 
   2  10   6      156.47      155.79      5.98 o 
   3  10   6       64.48       65.55      5.66 o 
   4  10   6        4.78        4.12      2.81 o 
   0  11   6        2.73        4.95      2.15 o 
   1  11   6       27.18       29.95      2.40 o 
   2  11   6       13.56       11.08      2.37 o 
   3  11   6       28.57       22.91      3.30 o 
   4  11   6       14.43       19.56      3.62 o 
   0  12   6      102.60       89.49      6.19 o 
   1  12   6       50.03       50.14      3.65 o 
   2  12   6        4.76        8.01      2.30 o 
   3  12   6        0.18       -0.55      2.63 o 
   4  12   6       14.52       16.29      4.44 o 
   0  13   6       52.57       52.67      5.20 o 
   1  13   6       16.63       26.54      3.17 o 
   2  13   6       19.73       19.82      3.06 o 
   3  13   6        0.23        0.38      2.88 o 
   0  14   6       25.49       34.08      5.26 o 
   1  14   6      153.33      151.16      6.79 o 
   2  14   6        2.84        7.05      3.09 o 
   3  14   6        9.23        8.32      3.27 o 
   0  15   6        1.74        5.30      4.09 o 
   1  15   6       33.01       41.58      4.38 o 
   2  15   6       22.67       18.04      3.75 o 
   3  15   6        5.39        6.57      4.70 o 
   0  16   6        7.86        7.08      5.10 o 
   1  16   6        0.18        1.40      2.99 o 
   2  16   6        8.74       10.65      3.32 o 
   0  17   6       19.64       19.09      5.76 o 
   1  17   6       12.69       16.84      3.94 o 
   1   0   7      113.31      108.87      4.61 o 
   2   0   7      721.26      790.52     12.38 o 
   3   0   7       11.46       12.18      2.32 o 
   4   0   7       75.84       91.19      9.35 o 
   5   0   7       11.64       -1.72      5.91 o 
   0   1   7        1.14        1.61      0.75 o 
   1   1   7     1703.33     1651.57     15.86 o 
   2   1   7      276.81      275.95      4.58 o 
   3   1   7       49.66       56.78      2.89 o 
   4   1   7      104.82      116.89      7.01 o 
   5   1   7       20.26       13.01      4.53 o 
   0   2   7     1664.42     1603.04     19.31 o 
   1   2   7      698.04      685.83      7.29 o 
   2   2   7     1989.17     1836.23     17.61 o 
   3   2   7       78.53       80.60      3.41 o 
   4   2   7       20.05       18.40      3.09 o 
   5   2   7        9.99        9.68      3.74 o 
   0   3   7     1000.83      814.85     11.17 o 
   1   3   7       17.94       22.01      1.38 o 
   2   3   7     2982.09     2927.04     25.07 o 
   3   3   7      114.31      111.56      4.18 o 
   4   3   7      290.21      285.27      8.69 o 
   5   3   7        6.47        9.26      4.81 o 
   0   4   7       52.77       54.90      2.45 o 
   1   4   7      142.01      163.81      2.82 o 
   2   4   7      625.36      587.31      7.16 o 
   3   4   7       14.50       17.81      2.10 o 
   4   4   7      130.54      140.77      7.05 o 
   5   4   7       22.97       19.64      5.56 o 
   0   5   7        3.74        4.43      1.14 o 
   1   5   7       87.27       79.07      2.08 o 
   2   5   7      167.44      151.59      3.96 o 
   3   5   7       82.85       87.92      4.38 o 
   4   5   7       27.60       21.81      4.55 o 
   5   5   7        2.10        1.10      4.30 o 
   0   6   7     1009.97     1063.17     17.75 o 
   1   6   7      689.89      669.21      7.44 o 
   2   6   7       86.48       75.49      3.11 o 
   3   6   7       81.27       82.73      4.10 o 
   4   6   7        0.70        2.09      3.22 o 
   5   6   7        3.93        6.47      4.25 o 
   0   7   7      259.11      287.43      6.30 o 
   1   7   7      168.44      165.91      3.58 o 
   2   7   7       19.35       18.34      2.42 o 
   3   7   7      207.18      198.87      6.62 o 
   4   7   7       22.47       19.90      4.36 o 
   5   7   7        1.75        2.43      3.91 o 
   0   8   7      874.38      906.61     13.91 o 
   1   8   7      138.20      138.89      3.78 o 
   2   8   7       22.02       23.53      2.09 o 
   3   8   7      164.12      179.61      6.95 o 
   4   8   7       19.50       18.30      3.73 o 
   5   8   7        1.12        3.66      3.46 o 
   0   9   7       69.13       66.56      4.10 o 
   1   9   7       29.68       29.92      2.16 o 
   2   9   7       80.22       81.40      3.66 o 
   3   9   7      451.81      415.44     10.91 o 
   4   9   7       18.62       26.50      4.90 o 
   5   9   7        3.84       18.78      9.62 o 
   0  10   7       11.16       14.47      2.79 o 
   1  10   7       19.74       20.00      2.01 o 
   2  10   7        6.25        8.10      2.00 o 
   3  10   7       48.81       48.21      4.37 o 
   4  10   7       30.09       25.65      4.51 o 
   0  11   7        2.37        2.67      2.18 o 
   1  11   7       34.40       41.95      3.31 o 
   2  11   7       14.97       13.98      2.64 o 
   3  11   7       43.19       45.89      4.44 o 
   4  11   7       15.57       17.79      4.91 o 
   0  12   7        0.54        0.40      2.33 o 
   1  12   7       77.36       69.51      4.18 o 
   2  12   7       29.46       29.74      3.34 o 
   3  12   7       10.68       14.71      3.37 o 
   4  12   7        6.17        3.07      4.29 o 
   0  13   7        1.54        0.90      2.70 o 
   1  13   7       96.45       91.09      5.27 o 
   2  13   7       64.39       67.45      4.60 o 
   3  13   7        0.29        4.92      3.26 o 
   0  14   7        0.01        0.50      3.30 o 
   1  14   7       10.92       10.43      2.76 o 
   2  14   7       12.74       16.15      3.50 o 
   3  14   7        1.14        8.70      3.29 o 
   0  15   7        0.01        1.87      4.09 o 
   1  15   7       29.91       29.79      5.46 o 
   2  15   7        1.24        2.57      2.99 o 
   0  16   7        5.50        9.05      5.45 o 
   1  16   7        1.54        2.20      3.26 o 
   2  16   7       16.96       18.04      4.45 o 
   0  17   7        0.36        2.14      3.84 o 
   1  17   7        6.53       13.87      7.32 o 
   0   0   8     2297.62     2065.81     34.34 o 
   1   0   8      390.28      385.12      7.88 o 
   2   0   8      398.85      424.00      8.06 o 
   3   0   8        8.94        6.69      2.29 o 
   4   0   8        5.96        8.93      3.89 o 
   5   0   8       71.93       82.57     14.08 o 
   0   1   8      116.57       78.71      4.11 o 
   1   1   8     2191.92     2131.04     19.04 o 
   2   1   8      539.45      520.81      6.55 o 
   3   1   8       10.83       10.64      1.75 o 
   4   1   8        3.38        6.79      3.13 o 
   5   1   8        9.49        5.61      4.71 o 
   0   2   8       25.87       28.66      1.83 o 
   1   2   8      865.63      869.45      8.54 o 
   2   2   8      793.40      788.10      9.13 o 
   3   2   8       62.25       55.93      3.18 o 
   4   2   8       13.10       14.46      2.71 o 
   5   2   8       10.71       15.23      3.99 o 
   0   3   8        0.09       -0.19      0.74 o 
   1   3   8      242.00      237.37      3.51 o 
   2   3   8      505.70      506.31      6.54 o 
   3   3   8       69.44       73.55      3.86 o 
   4   3   8       10.31       18.06      3.44 o 
   5   3   8        9.58        8.99      4.97 o 
   0   4   8      160.84      172.83      4.20 o 
   1   4   8      175.97      173.12      3.14 o 
   2   4   8      300.86      278.74      4.78 o 
   3   4   8       39.19       46.08      3.14 o 
   4   4   8       59.09       74.04      5.35 o 
   5   4   8        5.67        4.95      4.64 o 
   0   5   8     2446.09     2483.90     29.74 o 
   1   5   8      296.13      302.26      4.32 o 
   2   5   8       47.97       43.94      2.49 o 
   3   5   8      104.71      113.69      4.68 o 
   4   5   8        4.66       10.07      2.56 o 
   5   5   8       16.76       19.96      5.43 o 
   0   6   8       21.04       27.81      2.26 o 
   1   6   8      116.95       99.96      2.81 o 
   2   6   8       20.47       18.93      1.80 o 
   3   6   8      329.99      306.40     10.12 o 
   4   6   8        5.83        4.44      3.03 o 
   5   6   8        8.68        6.57      3.94 o 
   0   7   8        8.71       10.01      1.62 o 
   1   7   8      219.98      197.80      4.00 o 
   2   7   8      107.36      112.03      3.78 o 
   3   7   8      494.60      491.51     10.15 o 
   4   7   8        0.47        0.89      3.15 o 
   5   7   8        6.32       11.50      4.06 o 
   0   8   8        0.59        2.69      1.66 o 
   1   8   8       61.27       65.44      3.19 o 
   2   8   8      138.73      139.97      4.38 o 
   3   8   8       16.36       16.98      2.81 o 
   4   8   8       14.15        9.51      3.66 o 
   5   8   8        0.70        4.77      4.51 o 
   0   9   8      378.78      357.56      8.92 o 
   1   9   8      178.39      186.94      4.48 o 
   2   9   8       74.39       78.34      3.64 o 
   3   9   8       55.63       79.59      6.50 o 
   4   9   8        1.08        1.27      3.21 o 
   0  10   8       80.98       96.48      5.39 o 
   1  10   8       31.45       30.13      2.33 o 
   2  10   8       71.39       69.44      4.20 o 
   3  10   8       62.62       55.02      6.02 o 
   4  10   8        1.16        1.55      3.73 o 
   0  11   8        1.33        0.90      2.17 o 
   1  11   8       72.72       62.55      3.37 o 
   2  11   8       55.93       47.78      3.73 o 
   3  11   8       25.26       27.91      3.70 o 
   4  11   8        0.43        0.75      3.00 o 
   0  12   8       33.08       25.34      3.73 o 
   1  12   8        6.01        8.59      2.26 o 
   2  12   8        8.47        8.24      2.44 o 
   3  12   8        1.68        2.24      2.82 o 
   4  12   8        4.04        0.58      4.60 o 
   0  13   8       63.93       53.45      5.41 o 
   1  13   8      176.99      181.68      6.78 o 
   2  13   8        5.67        9.64      2.57 o 
   3  13   8        1.04        2.64      2.99 o 
   0  14   8        0.02       -3.18      5.27 o 
   1  14   8       25.81       27.43      3.50 o 
   2  14   8        2.96        3.65      3.01 o 
   3  14   8        1.16        2.31      3.45 o 
   0  15   8       35.13       41.81      6.50 o 
   1  15   8        1.16        6.51      3.20 o 
   2  15   8        0.70        5.16      3.30 o 
   0  16   8        0.04        6.32      8.79 o 
   1  16   8        2.48       10.19      3.69 o 
   2  16   8       11.84       14.07      4.64 o 
   0  17   8        2.82        6.50      7.15 o 
   1   0   9     3739.41     3862.73     49.00 o 
   2   0   9       69.88       66.69      3.16 o 
   3   0   9       36.55       35.25      3.72 o 
   4   0   9        0.51       -0.50      2.83 o 
   5   0   9       10.49        4.29      6.45 o 
   0   1   9      938.71      844.75     11.74 o 
   1   1   9      381.33      430.81      5.55 o 
   2   1   9      381.33      379.17      5.27 o 
   3   1   9       28.87       32.50      2.73 o 
   4   1   9       37.00       38.25      4.68 o 
   5   1   9       12.62       12.31      3.94 o 
   0   2   9       36.03       46.46      2.35 o 
   1   2   9       22.33       24.03      1.42 o 
   2   2   9      179.99      189.24      3.55 o 
   3   2   9       54.86       60.74      3.94 o 
   4   2   9        6.61        6.55      3.02 o 
   5   2   9        6.12        3.68      4.05 o 
   0   3   9       79.98       62.67      2.71 o 
   1   3   9      247.81      256.27      3.79 o 
   2   3   9      355.15      341.59      5.28 o 
   3   3   9      143.44      135.93      5.90 o 
   4   3   9       21.56       24.31      3.26 o 
   5   3   9        2.67        6.51      4.85 o 
   0   4   9      557.75      584.47      9.35 o 
   1   4   9      223.11      228.15      4.06 o 
   2   4   9       28.32       26.55      1.77 o 
   3   4   9      372.67      343.66      8.22 o 
   4   4   9        9.11        9.86      2.66 o 
   5   4   9        7.67       10.39      5.03 o 
   0   5   9      755.28      788.96     11.88 o 
   1   5   9      210.00      224.07      3.83 o 
   2   5   9      144.91      141.31      4.02 o 
   3   5   9       44.58       52.20      4.37 o 
   4   5   9        2.61        2.25      2.45 o 
   5   5   9        8.35        7.07      4.94 o 
   0   6   9       28.28       32.07      2.43 o 
   1   6   9      112.06      116.79      2.75 o 
   2   6   9      226.86      209.82      4.76 o 
   3   6   9      221.68      218.53     10.97 o 
   4   6   9        9.65        8.04      3.43 o 
   5   6   9        1.30        3.37      4.23 o 
   0   7   9       67.83       89.51      4.80 o 
   1   7   9       40.32       38.94      2.15 o 
   2   7   9       73.91       70.61      3.30 o 
   3   7   9      233.23      232.61      8.61 o 
   4   7   9        2.49        1.98      2.99 o 
   5   7   9        0.60        1.28      3.39 o 
   0   8   9      111.68      116.88      4.60 o 
   1   8   9       91.27       89.82      3.37 o 
   2   8   9       55.02       61.95      3.21 o 
   3   8   9       11.58       18.96      2.87 o 
   4   8   9        8.03        5.16      3.41 o 
   5   8   9        9.03        6.84      6.73 o 
   0   9   9        0.31       -0.12      1.54 o 
   1   9   9       40.93       47.84      3.18 o 
   2   9   9       90.69       85.31      3.85 o 
   3   9   9      108.35      102.21      6.15 o 
   4   9   9        8.29        5.85      3.38 o 
   0  10   9       16.48       14.88      2.63 o 
   1  10   9       20.62       20.60      2.08 o 
   2  10   9        6.67        8.31      2.04 o 
   3  10   9       89.45       88.30      9.94 o 
   4  10   9        3.39        3.17      3.05 o 
   0  11   9        2.90        2.27      2.37 o 
   1  11   9       73.52       80.00      4.01 o 
   2  11   9       28.04       21.62      3.03 o 
   3  11   9       40.89       42.27      5.40 o 
   4  11   9        1.37        2.02      3.64 o 
   0  12   9       18.26       13.01      3.15 o 
   1  12   9       12.74       13.11      2.48 o 
   2  12   9       50.82       45.13      5.06 o 
   3  12   9       11.23       15.76      3.62 o 
   4  12   9       12.89       17.63      9.36 o 
   0  13   9        7.90        8.55      3.08 o 
   1  13   9        2.93        6.05      3.05 o 
   2  13   9       15.51       16.00      3.62 o 
   3  13   9        0.76        0.67      3.04 o 
   0  14   9        1.62        1.44      3.50 o 
   1  14   9       32.36       36.71      3.93 o 
   2  14   9        4.05        3.80      3.30 o 
   3  14   9        4.13        4.23      4.10 o 
   0  15   9        8.14        5.27      4.36 o 
   1  15   9        9.85        5.56      3.26 o 
   2  15   9        0.84       -1.52      3.10 o 
   0  16   9        1.47       -1.85     11.58 o 
   1  16   9        2.15        4.59      3.33 o 
   0   0  10      832.62      834.45     16.67 o 
   1   0  10      361.44      363.87      8.05 o 
   2   0  10       83.59       87.28      4.93 o 
   3   0  10       66.97       63.31      4.92 o 
   4   0  10       22.22       27.16      5.29 o 
   5   0  10        4.75        7.39      7.74 o 
   0   1  10      130.51      111.10      3.32 o 
   1   1  10     2038.45     2033.34     20.00 o 
   2   1  10       85.57       80.97      3.36 o 
   3   1  10       38.49       40.30      3.08 o 
   4   1  10       99.84      103.53      6.72 o 
   5   1  10       14.35       16.17      5.95 o 
   0   2  10       74.93       77.58      3.73 o 
   1   2  10      375.48      389.60      5.48 o 
   2   2  10       62.98       63.46      3.06 o 
   3   2  10       69.32       79.47      4.59 o 
   4   2  10       20.47       17.12      3.40 o 
   5   2  10        4.59        7.52      3.76 o 
   0   3  10      173.50      181.47      4.44 o 
   1   3  10       34.25       37.44      1.59 o 
   2   3  10      183.32      188.17      4.07 o 
   3   3  10      228.61      211.18      7.10 o 
   4   3  10       13.74       11.89      3.03 o 
   5   3  10       16.65       10.05      3.94 o 
   0   4  10      115.68      114.14      3.66 o 
   1   4  10      473.43      457.54      5.77 o 
   2   4  10       26.49       29.25      2.26 o 
   3   4  10     1038.13      996.71     16.60 o 
   4   4  10       34.78       32.48      3.84 o 
   5   4  10        1.42        4.04      5.02 o 
   0   5  10      186.63      176.87      5.59 o 
   1   5  10        2.67        4.80      0.90 o 
   2   5  10      115.21      109.09      3.92 o 
   3   5  10      545.99      484.24     10.25 o 
   4   5  10       22.61       22.43      3.59 o 
   5   5  10        0.01       -1.46      4.28 o 
   0   6  10      204.41      189.89      7.09 o 
   1   6  10       20.66       19.82      1.60 o 
   2   6  10      542.80      490.82      8.45 o 
   3   6  10      255.97      251.66      8.80 o 
   4   6  10        5.49        3.91      3.19 o 
   5   6  10        0.27       -0.30      3.99 o 
   0   7  10        0.30        1.74      1.25 o 
   1   7  10       32.59       36.78      2.27 o 
   2   7  10      182.92      184.77      5.11 o 
   3   7  10       11.18       10.13      2.55 o 
   4   7  10        2.79        4.12      3.11 o 
   5   7  10        0.01        1.89      4.83 o 
   0   8  10      318.29      297.29     12.52 o 
   1   8  10      173.79      161.55      4.21 o 
   2   8  10      500.47      451.58     11.30 o 
   3   8  10       32.20       30.31      5.17 o 
   4   8  10       19.64       12.66      4.83 o 
   0   9  10        0.98        2.70      1.89 o 
   1   9  10       22.02       23.46      2.33 o 
   2   9  10       55.57       62.74      3.64 o 
   3   9  10       43.22       34.31      5.56 o 
   4   9  10       15.27       12.91      3.74 o 
   0  10  10       34.43       32.72      3.61 o 
   1  10  10       18.50       21.84      2.15 o 
   2  10  10        4.41        1.88      1.83 o 
   3  10  10        6.55       11.96      4.95 o 
   4  10  10       27.45       16.00      3.68 o 
   0  11  10      119.81      110.28      6.62 o 
   1  11  10        5.01        5.35      1.78 o 
   2  11  10       21.68       13.33      2.94 o 
   3  11  10        8.31       11.84      3.24 o 
   4  11  10        3.43        2.80      3.37 o 
   0  12  10       88.48       82.03      8.11 o 
   1  12  10       28.91       28.08      2.72 o 
   2  12  10        2.94        5.98      2.73 o 
   3  12  10        9.62        8.66      3.37 o 
   0  13  10       72.89       74.81      6.35 o 
   1  13  10       25.91       30.03      3.26 o 
   2  13  10       13.25       13.99      3.87 o 
   3  13  10        1.94        4.03      3.49 o 
   0  14  10        9.95       11.86      3.67 o 
   1  14  10        2.20       -0.20      2.58 o 
   2  14  10       33.09       40.36      5.01 o 
   3  14  10        0.47        5.45      7.79 o 
   0  15  10        3.47        8.95      4.84 o 
   1  15  10        4.38        7.10      4.09 o 
   2  15  10       13.46       17.63      3.97 o 
   0  16  10        1.76        7.49     10.33 o 
   1  16  10       15.92       17.16      4.27 o 
   1   0  11      560.18      554.58     10.82 o 
   2   0  11      311.84      305.50      8.28 o 
   3   0  11        1.98        2.36      1.84 o 
   4   0  11        6.69       12.99      7.48 o 
   5   0  11        0.78        2.87      4.70 o 
   0   1  11      131.77      135.27      4.66 o 
   1   1  11       38.77       39.76      2.19 o 
   2   1  11      118.76      131.22      3.88 o 
   3   1  11       72.68       77.98      4.31 o 
   4   1  11       76.58       70.86      5.79 o 
   5   1  11       34.39       33.30      7.96 o 
   0   2  11        1.63        2.11      1.07 o 
   1   2  11       98.90      100.92      2.73 o 
   2   2  11      190.61      188.37      4.58 o 
   3   2  11      194.72      199.55      6.87 o 
   4   2  11       18.49       15.39      3.13 o 
   5   2  11        6.50        8.88      3.72 o 
   0   3  11      588.96      554.53      9.24 o 
   1   3  11      227.58      218.26      3.55 o 
   2   3  11        5.50        6.62      1.40 o 
   3   3  11      431.21      398.27      9.09 o 
   4   3  11       16.38       20.05      3.08 o 
   5   3  11        5.64       10.46      3.99 o 
   0   4  11      385.49      364.24      7.30 o 
   1   4  11       49.71       46.80      1.94 o 
   2   4  11      218.28      203.06      5.72 o 
   3   4  11       54.66       52.25      4.37 o 
   4   4  11       14.23       16.20      3.36 o 
   5   4  11        1.92       -2.45      4.35 o 
   0   5  11        0.93        1.16      1.14 o 
   1   5  11        7.46        8.05      1.12 o 
   2   5  11      123.60      129.02      5.15 o 
   3   5  11       58.06       55.76      5.06 o 
   4   5  11       30.20       25.48      4.08 o 
   5   5  11        4.50        1.46      5.26 o 
   0   6  11      144.53      148.92      4.61 o 
   1   6  11       28.35       29.97      2.24 o 
   2   6  11      412.59      394.99      9.15 o 
   3   6  11       69.57       67.47      6.53 o 
   4   6  11        4.77        6.45      3.19 o 
   5   6  11        3.73       -2.59      4.22 o 
   0   7  11      277.65      280.97      6.68 o 
   1   7  11       48.71       55.82      2.76 o 
   2   7  11      107.41      119.78      5.86 o 
   3   7  11       45.77       56.73      5.38 o 
   4   7  11       56.99       40.45      5.24 o 
   5   7  11        2.70       -0.34      7.56 o 
   0   8  11       16.44       20.35      2.42 o 
   1   8  11       41.63       44.89      2.64 o 
   2   8  11      275.06      266.25      7.74 o 
   3   8  11       61.62       61.97      5.11 o 
   4   8  11       82.09       69.23      6.95 o 
   0   9  11       29.38       29.41      3.64 o 
   1   9  11       32.20       36.94      2.65 o 
   2   9  11        8.78        7.35      1.82 o 
   3   9  11       47.65       49.62      5.56 o 
   4   9  11        3.76        4.25      3.11 o 
   0  10  11       48.91       46.41      4.74 o 
   1  10  11       31.77       34.16      3.75 o 
   2  10  11       13.16       11.31      2.29 o 
   3  10  11       24.62       20.40      3.95 o 
   4  10  11        6.63        4.11      3.32 o 
   0  11  11        3.23        6.72      2.59 o 
   1  11  11      125.40      120.58      5.86 o 
   2  11  11        6.44        7.24      2.53 o 
   3  11  11       10.76        9.91      3.58 o 
   4  11  11        4.16        4.78      7.86 o 
   0  12  11       20.76       22.66      3.79 o 
   1  12  11       12.72       19.00      2.76 o 
   2  12  11       13.37        9.78      2.94 o 
   3  12  11        2.60       -0.39      3.15 o 
   0  13  11       45.38       42.16      5.08 o 
   1  13  11        7.09       10.65      3.03 o 
   2  13  11        5.27        3.97      3.25 o 
   3  13  11        2.39        5.24      3.25 o 
   0  14  11        1.13        5.96      3.51 o 
   1  14  11       28.15       19.61      3.94 o 
   2  14  11        4.63        4.22      3.42 o 
   0  15  11        5.11        4.62      4.84 o 
   1  15  11        1.31        4.90      3.72 o 
   2  15  11       21.83       27.33      4.98 o 
   0  16  11        0.89       -1.90      4.00 o 
   1  16  11        0.00        6.08      3.87 o 
   0   0  12     1005.92      970.55     19.61 o 
   1   0  12        7.46        5.64      1.59 o 
   2   0  12       23.63       24.13      2.90 o 
   3   0  12        0.25        4.40      2.24 o 
   4   0  12        1.04       -4.83      3.22 o 
   5   0  12       12.81       22.91      6.58 o 
   0   1  12      214.35      195.85      5.42 o 
   1   1  12       46.42       40.19      2.29 o 
   2   1  12       88.79       92.17      3.68 o 
   3   1  12        6.89        9.08      2.42 o 
   4   1  12       46.89       48.44      4.70 o 
   5   1  12        7.43        9.94      5.64 o 
   0   2  12        1.65        2.41      1.19 o 
   1   2  12      199.83      193.36      4.25 o 
   2   2  12       14.13       18.06      1.91 o 
   3   2  12       14.40       14.12      2.35 o 
   4   2  12        8.58       14.74      3.07 o 
   5   2  12       13.12       17.49      4.19 o 
   0   3  12      151.78      140.02      5.46 o 
   1   3  12      401.29      380.09      6.91 o 
   2   3  12      148.04      149.61      4.41 o 
   3   3  12       91.14       92.70      5.20 o 
   4   3  12       46.23       45.42      4.57 o 
   5   3  12        8.25       15.59      4.15 o 
   0   4  12      179.48      153.55      4.41 o 
   1   4  12      128.34      131.49      3.62 o 
   2   4  12       38.11       32.00      3.19 o 
   3   4  12       57.63       54.78      4.15 o 
   4   4  12       39.77       41.80      4.37 o 
   5   4  12        1.03        5.48      3.57 o 
   0   5  12      141.31      127.85      4.27 o 
   1   5  12       72.40       72.49      2.83 o 
   2   5  12      454.88      412.24      8.74 o 
   3   5  12       71.85       80.41      4.99 o 
   4   5  12        7.09        7.66      3.02 o 
   5   5  12        1.09        3.16      3.57 o 
   0   6  12      106.84      124.63      4.47 o 
   1   6  12       17.98       21.54      1.91 o 
   2   6  12      176.39      164.83      5.82 o 
   3   6  12       46.52       46.87      4.16 o 
   4   6  12       80.49       79.75      9.95 o 
   5   6  12        0.69        3.07      6.50 o 
   0   7  12        8.13        9.95      1.93 o 
   1   7  12      214.84      200.61      5.09 o 
   2   7  12      195.83      201.71      6.52 o 
   3   7  12       27.92       29.02      3.11 o 
   4   7  12       22.32       21.41      4.20 o 
   0   8  12        5.53        3.50      1.99 o 
   1   8  12      110.00      107.63      4.30 o 
   2   8  12       68.54       69.76      4.76 o 
   3   8  12       38.43       33.66      6.42 o 
   4   8  12       72.48       75.89      7.39 o 
   0   9  12        9.52        6.74      2.25 o 
   1   9  12       21.31       26.56      2.54 o 
   2   9  12      101.97      101.38      5.34 o 
   3   9  12       16.58       14.51      3.82 o 
   4   9  12        4.17        6.02      3.33 o 
   0  10  12        2.64       -0.09      2.13 o 
   1  10  12        4.54        4.06      1.80 o 
   2  10  12       42.16       41.48      3.61 o 
   3  10  12       55.21       65.44      9.34 o 
   4  10  12       11.58       -0.31      2.29 o 
   0  11  12        0.13       -0.58      2.33 o 
   1  11  12        0.30        1.30      1.87 o 
   2  11  12        0.67        1.16      2.83 o 
   3  11  12        3.57        8.84      3.56 o 
   0  12  12       30.08       23.06      3.87 o 
   1  12  12       12.00       10.16      2.42 o 
   2  12  12       19.18       25.75      4.83 o 
   3  12  12        8.71        5.51      3.61 o 
   0  13  12        0.66        0.00      2.88 o 
   1  13  12       12.75       13.59      3.37 o 
   2  13  12       35.91       37.11      5.68 o 
   3  13  12        6.00        9.02      3.94 o 
   0  14  12       44.91       46.44      5.69 o 
   1  14  12        1.98        4.34      3.47 o 
   2  14  12       11.26       15.01      4.76 o 
   0  15  12        2.44        2.72      4.62 o 
   1  15  12        0.04        0.96      4.09 o 
   0  16  12        0.82       -4.61      6.25 o 
   1   0  13       14.47       13.61      2.54 o 
   2   0  13       68.43       65.18      4.70 o 
   3   0  13       14.76       11.61      3.09 o 
   4   0  13        1.47        5.14      4.48 o 
   5   0  13        0.02        2.57      4.71 o 
   0   1  13     2238.62     2253.82     27.89 o 
   1   1  13       37.02       38.66      2.49 o 
   2   1  13      209.96      208.20      5.07 o 
   3   1  13       39.56       47.87      5.05 o 
   4   1  13        3.01        2.74      2.66 o 
   5   1  13        3.12       10.08      4.32 o 
   0   2  13      682.16      708.83     11.28 o 
   1   2  13        5.02        6.11      1.25 o 
   2   2  13      110.41      108.75      4.84 o 
   3   2  13      221.92      212.27     11.97 o 
   4   2  13       13.72       13.48      3.15 o 
   5   2  13        2.92        5.10      3.89 o 
   0   3  13      107.00      106.01      5.42 o 
   1   3  13      138.31      138.91      3.92 o 
   2   3  13      119.31      125.72      4.69 o 
   3   3  13       47.38       54.01      4.23 o 
   4   3  13       14.17       14.16      3.29 o 
   5   3  13        6.43       18.23      5.09 o 
   0   4  13       27.14       31.84      2.54 o 
   1   4  13      204.64      190.06      4.44 o 
   2   4  13      343.61      325.06      7.67 o 
   3   4  13       80.71       82.78      5.01 o 
   4   4  13        2.25        2.80      2.54 o 
   5   4  13        8.31        7.89      3.91 o 
   0   5  13       62.14       64.80      3.53 o 
   1   5  13       93.92       97.84      4.69 o 
   2   5  13      229.47      222.65      6.54 o 
   3   5  13       42.92       40.70      3.72 o 
   4   5  13        7.07        8.92      3.05 o 
   5   5  13        1.54        2.10      7.14 o 
   0   6  13       57.67       65.74      3.71 o 
   1   6  13      183.82      173.13      4.50 o 
   2   6  13      413.36      380.90      9.43 o 
   3   6  13       34.10       28.29      3.81 o 
   4   6  13       45.08       45.91      4.86 o 
   0   7  13       85.41       96.68      4.30 o 
   1   7  13       90.66       87.42      4.78 o 
   2   7  13      112.78      108.91      5.43 o 
   3   7  13       21.77       22.64      4.29 o 
   4   7  13        0.41        0.08      3.66 o 
   0   8  13        7.14       11.34      2.34 o 
   1   8  13       41.92       46.31      3.14 o 
   2   8  13       31.72       28.51      3.22 o 
   3   8  13       21.41       23.47      3.67 o 
   4   8  13       41.14       32.31      8.00 o 
   0   9  13        0.07       -0.43      1.87 o 
   1   9  13       34.14       40.89      3.00 o 
   2   9  13       35.45       35.08      3.43 o 
   3   9  13        0.49        3.85      3.71 o 
   4   9  13        1.31        2.58      2.60 o 
   0  10  13       25.78       24.38      3.67 o 
   1  10  13      119.24      124.61      5.64 o 
   2  10  13        2.73        2.36      2.47 o 
   3  10  13       25.44       25.82      4.37 o 
   4  10  13       31.72       31.51      5.87 o 
   0  11  13        1.10        1.69      2.54 o 
   1  11  13       87.01       84.47      4.83 o 
   2  11  13       17.59       17.27      4.29 o 
   3  11  13       18.03       19.91      3.97 o 
   0  12  13       25.33       20.73      4.94 o 
   1  12  13       10.83       15.32      2.80 o 
   2  12  13        8.16        8.42      4.86 o 
   3  12  13        7.97       12.03      3.73 o 
   0  13  13        0.12        1.97      3.72 o 
   1  13  13       29.34       26.13      3.87 o 
   2  13  13        2.06        0.58      3.64 o 
   0  14  13        0.59        5.24      4.41 o 
   1  14  13        5.05        8.51      3.59 o 
   2  14  13        2.16       -0.84      3.92 o 
   0  15  13        9.51       14.75      7.61 o 
   1  15  13        5.65        4.82      3.74 o 
   0   0  14      924.54      964.02    115.21 o 
   1   0  14       20.79       26.45      3.17 o 
   2   0  14        2.21        4.33      2.21 o 
   3   0  14      131.43      123.14      8.34 o 
   4   0  14        6.13        9.73      4.34 o 
   5   0  14        0.61        6.42      5.90 o 
   0   1  14       80.46       83.66      4.18 o 
   1   1  14      139.82      131.33      4.08 o 
   2   1  14       22.10       24.39      2.20 o 
   3   1  14       47.17       49.87      4.17 o 
   4   1  14       13.93       11.91      3.23 o 
   5   1  14        0.42       -0.95      3.87 o 
   0   2  14      141.98      139.14      5.25 o 
   1   2  14        7.10        7.58      1.36 o 
   2   2  14       28.18       33.29      2.54 o 
   3   2  14       60.20       65.22      4.44 o 
   4   2  14       10.54       12.92      3.32 o 
   5   2  14       11.46       17.68      3.94 o 
   0   3  14        0.35        2.70      1.98 o 
   1   3  14       75.18       85.27      3.51 o 
   2   3  14       64.22       66.98      4.07 o 
   3   3  14       25.92       24.88      3.40 o 
   4   3  14       19.79       19.56      3.65 o 
   5   3  14        6.62       25.37      6.97 o 
   0   4  14       16.52       14.39      2.35 o 
   1   4  14      196.01      179.72      4.49 o 
   2   4  14       17.46       13.50      2.24 o 
   3   4  14        7.84       10.98      2.82 o 
   4   4  14        7.73        7.40      2.91 o 
   5   4  14       19.85       23.35      8.91 o 
   0   5  14       85.27       91.54      5.04 o 
   1   5  14      280.19      251.07      5.40 o 
   2   5  14      407.18      393.28      8.85 o 
   3   5  14        8.08        6.91      2.36 o 
   4   5  14       77.17       77.98      8.49 o 
   0   6  14       19.42       22.57      2.91 o 
   1   6  14      374.49      341.21      7.21 o 
   2   6  14      233.21      228.07      7.13 o 
   3   6  14       24.04       19.43      3.06 o 
   4   6  14       21.62       18.38      4.37 o 
   0   7  14        6.75       10.02      2.35 o 
   1   7  14      395.07      374.22      9.88 o 
   2   7  14      114.87      116.71      5.70 o 
   3   7  14        1.18       -0.23      2.32 o 
   4   7  14       15.86       15.73      3.97 o 
   0   8  14        7.68        7.41      2.97 o 
   1   8  14       16.88       12.90      2.53 o 
   2   8  14       37.34       41.00      3.72 o 
   3   8  14        6.12        5.45      2.77 o 
   4   8  14       34.75       28.47      5.96 o 
   0   9  14        1.24        4.67      3.74 o 
   1   9  14      111.07      112.31      5.36 o 
   2   9  14        6.39       10.03      2.44 o 
   3   9  14        0.75        4.04      3.49 o 
   4   9  14        0.32        4.02      2.53 o 
   0  10  14       16.02       27.93      4.80 o 
   1  10  14       40.70       45.56      4.11 o 
   2  10  14       18.74       20.49      3.30 o 
   3  10  14        0.14        2.64      3.51 o 
   0  11  14        7.36        4.32      4.31 o 
   1  11  14        7.59        7.11      2.66 o 
   2  11  14       25.30       31.50      3.95 o 
   3  11  14        1.95        3.93      3.63 o 
   0  12  14       18.08       18.97      6.07 o 
   1  12  14        6.46        8.53      3.04 o 
   2  12  14        5.89        8.06      4.31 o 
   3  12  14        0.16        3.30      2.92 o 
   0  13  14        3.87        4.14      4.34 o 
   1  13  14        1.57        3.83      3.61 o 
   2  13  14       13.23       23.01      4.93 o 
   0  14  14        0.10        2.59      5.03 o 
   1  14  14        0.88        0.97      4.08 o 
   2  14  14        0.34       -0.51      3.70 o 
   0  15  14       16.58       22.60      7.30 o 
   1  15  14        1.66        6.22      5.47 o 
   1   0  15       41.94       46.60      3.83 o 
   2   0  15       48.00       49.96      4.80 o 
   3   0  15      118.02      114.63     13.29 o 
   4   0  15        0.01        3.09      4.78 o 
   5   0  15        1.26       -2.49      7.62 o 
   0   1  15       13.63       18.95      2.95 o 
   1   1  15       33.94       38.93      2.55 o 
   2   1  15       12.62       15.72      2.09 o 
   3   1  15       62.59       55.16      4.35 o 
   4   1  15        1.72        4.75      3.13 o 
   5   1  15        6.47        8.08      3.91 o 
   0   2  15       52.66       50.59      4.49 o 
   1   2  15       46.85       48.76      3.07 o 
   2   2  15        3.91        3.39      1.48 o 
   3   2  15       73.90       67.90      4.59 o 
   4   2  15       18.66       18.43      3.73 o 
   5   2  15       13.31       31.45      7.36 o 
   0   3  15        2.86        5.35      2.14 o 
   1   3  15       94.27       88.19      3.68 o 
   2   3  15        4.59        4.30      1.71 o 
   3   3  15       80.68       85.97      5.29 o 
   4   3  15       11.05        6.56      3.25 o 
   0   4  15       28.80       35.50      3.88 o 
   1   4  15      360.24      345.61      6.53 o 
   2   4  15       87.47       89.53      6.95 o 
   3   4  15       30.53       28.82      3.33 o 
   4   4  15       34.27       33.17      4.44 o 
   0   5  15       18.12       21.87      2.91 o 
   1   5  15      199.81      193.08      5.48 o 
   2   5  15       31.23       30.64      3.10 o 
   3   5  15        0.62        2.18      2.24 o 
   4   5  15       96.46       95.57     10.61 o 
   0   6  15      130.72      122.00      9.91 o 
   1   6  15      108.85      101.68      4.86 o 
   2   6  15       65.65       77.10      4.70 o 
   3   6  15       16.02       14.42      2.79 o 
   4   6  15        5.77        6.90      3.29 o 
   0   7  15      108.90      126.95      6.18 o 
   1   7  15       80.07       79.82      4.99 o 
   2   7  15       12.31       12.53      2.57 o 
   3   7  15        1.11        4.25      2.51 o 
   4   7  15       16.50       11.42      3.99 o 
   0   8  15        3.30        7.51      2.97 o 
   1   8  15      110.72      118.31      5.52 o 
   2   8  15       50.09       52.83      4.21 o 
   3   8  15        5.03        6.37      2.72 o 
   4   8  15       29.42       24.04      4.13 o 
   0   9  15        0.14        0.40      2.84 o 
   1   9  15       33.83       38.55      3.54 o 
   2   9  15       45.30       49.08      4.10 o 
   3   9  15        3.95        2.99      2.84 o 
   4   9  15        0.73        3.35      6.42 o 
   0  10  15       58.26       63.00      7.18 o 
   1  10  15       78.01       87.67      6.82 o 
   2  10  15       35.68       39.16      3.92 o 
   3  10  15        3.52        1.75      3.54 o 
   0  11  15        4.92        8.79      4.14 o 
   1  11  15       38.56       41.23      4.22 o 
   2  11  15       23.87       28.20      3.84 o 
   3  11  15       11.86        9.29      3.51 o 
   0  12  15        0.37       -3.43      4.53 o 
   1  12  15        1.58        5.76      3.42 o 
   2  12  15       10.22       18.86      5.57 o 
   0  13  15        6.03        4.59      5.45 o 
   1  13  15        9.63       12.52      4.11 o 
   2  13  15        1.84        2.49      3.62 o 
   0  14  15        0.10        1.57      4.91 o 
   1  14  15        2.87        8.17      5.00 o 
   0   0  16      220.32      233.08     11.63 o 
   1   0  16      259.90      234.38      9.59 o 
   2   0  16       15.26       15.57      2.97 o 
   3   0  16        9.91       11.40      3.47 o 
   4   0  16        7.72       12.42      6.07 o 
   0   1  16       86.13       80.80      6.67 o 
   1   1  16       58.18       61.88      3.18 o 
   2   1  16        9.05        5.88      1.75 o 
   3   1  16       26.13       25.54      3.36 o 
   4   1  16        9.76        7.34      4.05 o 
   0   2  16       67.94       70.88      5.40 o 
   1   2  16      273.37      258.56      5.58 o 
   2   2  16       22.83       22.62      2.31 o 
   3   2  16      160.59      151.10      7.16 o 
   4   2  16       12.80       15.33      3.87 o 
   0   3  16        3.78        8.85      4.90 o 
   1   3  16      189.65      174.70      4.63 o 
   2   3  16       59.35       58.05      4.02 o 
   3   3  16       13.50       12.62      2.70 o 
   4   3  16       24.04       28.52      4.15 o 
   0   4  16        3.88        2.09      2.18 o 
   1   4  16        7.32        9.66      1.73 o 
   2   4  16        1.31        1.73      1.78 o 
   3   4  16        2.49        4.02      2.25 o 
   4   4  16       20.67       14.56      3.91 o 
   0   5  16        8.98        4.83      3.65 o 
   1   5  16       35.41       35.09      2.89 o 
   2   5  16        1.77        2.74      1.91 o 
   3   5  16        1.86        3.82      2.13 o 
   4   5  16       22.87       19.35      3.81 o 
   0   6  16       14.39       18.75      3.60 o 
   1   6  16      166.49      163.97      6.08 o 
   2   6  16       79.35       88.99      7.90 o 
   3   6  16        4.48        6.25      2.42 o 
   4   6  16       20.29       24.28      4.41 o 
   0   7  16        0.53        6.06      3.39 o 
   1   7  16       64.57       68.82      4.68 o 
   2   7  16       15.17       19.19      2.93 o 
   3   7  16        2.47        6.79      2.61 o 
   4   7  16        3.37        3.91      2.94 o 
   0   8  16       14.19       15.32      4.31 o 
   1   8  16      150.04      166.39      7.31 o 
   2   8  16       71.27       68.04      4.95 o 
   3   8  16        8.34        7.59      2.83 o 
   4   8  16       14.10       21.20      5.27 o 
   0   9  16       75.97       88.61     10.94 o 
   1   9  16       18.02       16.54      3.29 o 
   2   9  16        6.28       12.08      2.94 o 
   3   9  16        0.07        2.93      2.82 o 
   0  10  16        1.19       10.72     10.03 o 
   1  10  16       18.52       14.65      3.40 o 
   2  10  16        7.58        8.89      2.94 o 
   3  10  16        1.97       -0.24      3.16 o 
   0  11  16       11.74        9.92      5.91 o 
   1  11  16        0.76        2.21      3.16 o 
   2  11  16        9.32       14.88      3.54 o 
   3  11  16        7.99        9.83      3.87 o 
   0  12  16       23.57       18.81      7.31 o 
   1  12  16        6.37        5.77      4.05 o 
   2  12  16        5.25        4.31      3.97 o 
   0  13  16       12.77        9.03      7.26 o 
   1  13  16        0.22        4.14      3.98 o 
   2  13  16        8.67       15.88      5.43 o 
   0  14  16        0.10        5.17      6.20 o 
   1  14  16        0.89        5.49      4.60 o 
   1   0  17        0.92        3.83      2.27 o 
   2   0  17        0.62       -0.63      2.09 o 
   3   0  17        4.68        8.08      3.47 o 
   4   0  17        1.24        1.60      6.47 o 
   0   1  17       11.94       20.23      3.98 o 
   1   1  17       58.27       62.43      5.72 o 
   2   1  17       32.31       27.29      2.53 o 
   3   1  17        8.30        9.62      2.74 o 
   4   1  17        7.85       15.73      3.96 o 
   0   2  17        4.79        5.51      2.38 o 
   1   2  17       17.04       19.41      2.43 o 
   2   2  17       24.02       23.41      2.38 o 
   3   2  17       33.59       35.27      3.57 o 
   4   2  17        8.60       10.88      3.86 o 
   0   3  17      133.14      149.59      7.68 o 
   1   3  17      234.00      220.55      5.95 o 
   2   3  17       35.19       28.49      3.00 o 
   3   3  17       16.07       12.98      2.83 o 
   4   3  17        9.33       12.90      3.64 o 
   0   4  17      675.28      686.39     16.48 o 
   1   4  17       41.20       45.77      3.21 o 
   2   4  17        9.71        7.98      2.25 o 
   3   4  17       18.87       16.03      3.03 o 
   4   4  17        0.31        4.13      3.49 o 
   0   5  17      515.85      481.53     13.29 o 
   1   5  17      122.06      118.13      5.56 o 
   2   5  17       30.99       28.91      3.18 o 
   3   5  17        6.31        7.25      2.59 o 
   4   5  17        9.94       10.85      3.91 o 
   0   6  17      203.69      221.77      9.07 o 
   1   6  17       38.09       37.67      3.60 o 
   2   6  17       26.82       25.67      3.11 o 
   3   6  17        3.37        3.20      2.36 o 
   4   6  17        0.26        5.38      2.86 o 
   0   7  17        0.00        1.35      3.33 o 
   1   7  17      169.24      181.70      7.12 o 
   2   7  17        2.37       -0.02      2.13 o 
   3   7  17        1.91        1.13      2.48 o 
   4   7  17        6.31        8.82      3.87 o 
   0   8  17        6.76        6.40      3.94 o 
   1   8  17       95.86      103.73      7.69 o 
   2   8  17        3.40        2.58      2.46 o 
   3   8  17        6.93        2.92      2.86 o 
   0   9  17       42.69       53.86      9.15 o 
   1   9  17       25.57       36.57      6.23 o 
   2   9  17       49.94       52.23      4.50 o 
   3   9  17        2.52        3.02      2.91 o 
   0  10  17       93.20      113.56     13.19 o 
   1  10  17       25.49       26.79      4.19 o 
   2  10  17        3.82        7.82      3.10 o 
   3  10  17        4.83        9.74      3.26 o 
   0  11  17        7.40       16.83      6.69 o 
   1  11  17        9.58       10.82      3.82 o 
   2  11  17       17.21       17.14      4.58 o 
   0  12  17       15.35       23.36      7.94 o 
   1  12  17        4.85       10.69      4.29 o 
   2  12  17        4.33        1.28      3.94 o 
   0  13  17       47.64       59.38     27.38 o 
   1  13  17        0.81       -1.81      3.43 o 
   0   0  18        2.62        3.51      3.94 o 
   1   0  18        1.88        2.67      2.23 o 
   2   0  18        0.14        0.89      2.23 o 
   3   0  18       27.58       12.48      6.89 o 
   4   0  18        9.00       10.19      5.18 o 
   0   1  18       89.34      101.28      9.14 o 
   1   1  18       29.94       35.62      2.99 o 
   2   1  18       74.80       59.81      3.49 o 
   3   1  18        3.10        8.85      2.52 o 
   4   1  18        6.79       17.07      4.21 o 
   0   2  18      193.40      186.74      8.22 o 
   1   2  18        7.00        5.46      1.82 o 
   2   2  18       24.87       23.44      2.84 o 
   3   2  18        1.29        3.93      2.48 o 
   4   2  18        1.52        8.00      3.45 o 
   0   3  18      393.36      356.41     11.29 o 
   1   3  18        1.75        0.67      1.65 o 
   2   3  18       29.42       25.32      2.91 o 
   3   3  18        9.66       14.61      3.04 o 
   4   3  18        9.82       11.17      3.42 o 
   0   4  18        9.82       12.39      3.22 o 
   1   4  18       29.32       33.37      3.08 o 
   2   4  18       36.87       28.27      3.10 o 
   3   4  18        4.25        5.11      2.57 o 
   4   4  18       41.83       38.97      4.72 o 
   0   5  18      162.03      155.37      8.28 o 
   1   5  18      141.92      151.57      7.15 o 
   2   5  18       45.61       42.44      3.87 o 
   3   5  18        1.26        2.20      2.46 o 
   4   5  18       21.59       17.22      3.54 o 
   0   6  18       50.35       52.26      5.90 o 
   1   6  18      105.55      131.72     11.54 o 
   2   6  18        9.18       13.77      2.64 o 
   3   6  18        2.64        5.98      3.01 o 
   4   6  18       12.82       22.85      4.84 o 
   0   7  18       41.85       45.17      7.21 o 
   1   7  18       16.59       17.99      3.40 o 
   2   7  18        8.94       13.73      3.07 o 
   3   7  18       12.95       13.58      4.23 o 
   0   8  18       77.99       89.20      9.37 o 
   1   8  18      109.72      118.39      7.12 o 
   2   8  18        1.99        2.39      2.70 o 
   3   8  18        6.53        9.74      3.07 o 
   0   9  18        0.61        1.18      4.95 o 
   1   9  18       21.32       19.03      4.46 o 
   2   9  18       35.47       36.50      4.49 o 
   3   9  18       33.40       30.62      3.86 o 
   0  10  18       43.36       41.89      8.63 o 
   1  10  18        8.47       14.83      4.18 o 
   2  10  18        6.15       12.81      3.58 o 
   0  11  18       48.25       64.86     10.42 o 
   1  11  18        3.39        4.07      5.00 o 
   2  11  18       10.40       10.24      3.94 o 
   0  12  18       39.17       45.26      9.69 o 
   1  12  18        1.28        6.71      4.42 o 
   0  13  18        0.00       -6.45      5.70 o 
   1  13  18        0.19        4.67      8.64 o 
   1   0  19        9.16       10.61      3.06 o 
   2   0  19       62.28       53.30      7.50 o 
   3   0  19       14.59       10.98      8.54 o 
   4   0  19        4.35        0.12      4.55 o 
   0   1  19      283.31      271.81      9.93 o 
   1   1  19       99.20       96.35      7.61 o 
   2   1  19       34.22       26.98      3.48 o 
   3   1  19        4.05        6.32      2.87 o 
   4   1  19        4.24       11.97      3.70 o 
   0   2  19       54.29       68.44      6.08 o 
   1   2  19        5.57        7.88      2.02 o 
   2   2  19       28.68       34.38      5.98 o 
   3   2  19        6.14        6.63      2.83 o 
   4   2  19       17.64       22.38      4.97 o 
   0   3  19        0.04        3.60      2.64 o 
   1   3  19        8.38        4.34      1.85 o 
   2   3  19       10.40        6.24      2.21 o 
   3   3  19        0.25        0.49      2.45 o 
   4   3  19        3.07       15.16      4.58 o 
   0   4  19      273.21      274.39     10.23 o 
   1   4  19        7.26       11.30      2.77 o 
   2   4  19       78.03       85.83      7.11 o 
   3   4  19        4.82        5.76      2.70 o 
   4   4  19       18.25       33.51      4.99 o 
   0   5  19      181.32      188.23      9.41 o 
   1   5  19       20.75       27.91      3.77 o 
   2   5  19       20.43       22.70      3.39 o 
   3   5  19        5.50        8.02      2.74 o 
   0   6  19       21.84       27.16      5.51 o 
   1   6  19       40.34       40.75      4.38 o 
   2   6  19       13.35       10.85      2.86 o 
   3   6  19        1.99        0.58      2.41 o 
   0   7  19        0.07        5.87      3.76 o 
   1   7  19       18.02       20.47      3.71 o 
   2   7  19       12.35       17.18      3.37 o 
   3   7  19       19.69       26.80      3.75 o 
   0   8  19        3.48        4.00      5.15 o 
   1   8  19       11.45       17.45      3.97 o 
   2   8  19        0.95        3.87      2.99 o 
   3   8  19        3.52        3.53      2.44 o 
   0   9  19       10.00       16.61      6.89 o 
   1   9  19       14.70       14.31      4.98 o 
   2   9  19        6.04        6.15      4.28 o 
   3   9  19        1.96        6.51      3.47 o 
   0  10  19        8.62       17.55      6.82 o 
   1  10  19        2.41        8.52      3.78 o 
   2  10  19        4.43        7.69      3.40 o 
   0  11  19       29.43       34.31      8.88 o 
   1  11  19        0.17        2.24      4.18 o 
   2  11  19        3.86        6.25      4.74 o 
   0  12  19       18.90       29.96      8.46 o 
   1  12  19       12.14       18.57      5.50 o 
   0   0  20       14.79       11.57      4.60 o 
   1   0  20       31.73       27.59      4.23 o 
   2   0  20        8.22        6.03      3.20 o 
   3   0  20        7.25        7.31      4.62 o 
   4   0  20       18.03       23.99      9.18 o 
   0   1  20       55.75       61.10      8.68 o 
   1   1  20       77.69       73.61      6.61 o 
   2   1  20       25.56       20.71      3.64 o 
   3   1  20        2.32        6.84      3.31 o 
   4   1  20        6.67       11.39      6.28 o 
   0   2  20       43.12       50.62      5.50 o 
   1   2  20        9.09        8.80      1.94 o 
   2   2  20        4.30        4.26      2.38 o 
   3   2  20        2.50        6.97      3.15 o 
   4   2  20        2.04       -2.25      7.67 o 
   0   3  20        0.51        2.37      2.81 o 
   1   3  20       67.67       72.40      5.01 o 
   2   3  20       32.49       24.80      3.48 o 
   3   3  20        6.16       11.29      3.13 o 
   0   4  20        2.64        8.22      4.22 o 
   1   4  20       12.04        7.60      2.18 o 
   2   4  20        3.47        4.35      2.36 o 
   3   4  20        3.67        6.04      2.95 o 
   0   5  20       71.69       87.47      7.23 o 
   1   5  20       65.29       66.13      5.48 o 
   2   5  20       22.69       20.39      3.92 o 
   3   5  20        0.01        3.02      2.65 o 
   0   6  20        0.00        3.50      3.96 o 
   1   6  20       31.62       41.45      4.76 o 
   2   6  20        0.40        1.19      2.79 o 
   3   6  20       14.42       16.00      4.20 o 
   0   7  20      168.87      183.27     13.46 o 
   1   7  20       56.53       67.30      5.85 o 
   2   7  20        6.91        9.67      3.41 o 
   3   7  20       61.14       78.57      6.53 o 
   0   8  20       71.34       80.34     11.39 o 
   1   8  20       14.43       12.71      4.11 o 
   2   8  20        6.16        8.61      3.58 o 
   3   8  20       16.32       26.76      4.53 o 
   0   9  20      187.74      198.17     17.46 o 
   1   9  20       17.37       20.18      4.86 o 
   2   9  20        0.45        1.84      3.56 o 
   0  10  20       16.95       25.90     10.08 o 
   1  10  20        8.26        7.11      3.84 o 
   2  10  20        1.81        3.65      5.33 o 
   0  11  20       10.79       13.07      8.46 o 
   1  11  20       11.13       28.67      5.58 o 
   0  12  20        0.65        3.78      6.21 o 
   1   0  21       17.70       11.99      3.21 o 
   2   0  21        1.79        3.05      3.29 o 
   3   0  21        0.10       -0.22      4.07 o 
   0   1  21        0.96        1.40      2.78 o 
   1   1  21       14.43       13.19      2.31 o 
   2   1  21        6.46        6.07      2.66 o 
   3   1  21        0.29        3.06      3.15 o 
   0   2  21        4.27        6.24      3.10 o 
   1   2  21      145.46      140.36      6.58 o 
   2   2  21       17.01       12.99      4.17 o 
   3   2  21        6.75        3.37      3.15 o 
   0   3  21       10.04        7.86      3.43 o 
   1   3  21       32.22       33.72      3.55 o 
   2   3  21       19.00       16.92      4.15 o 
   3   3  21        6.65       12.32      3.06 o 
   0   4  21       62.91       54.19      6.03 o 
   1   4  21       61.06       50.88      5.22 o 
   2   4  21       13.49       12.97      3.18 o 
   3   4  21        2.07       -0.32      2.65 o 
   0   5  21        2.75        0.08      3.05 o 
   1   5  21       28.70       39.36      4.51 o 
   2   5  21        4.12        5.82      3.12 o 
   3   5  21        3.80        4.59      2.51 o 
   0   6  21       46.88       58.09      9.60 o 
   1   6  21        0.89        7.57      3.35 o 
   2   6  21        9.79       13.92      3.62 o 
   3   6  21        7.98       10.48      4.08 o 
   0   7  21      128.13      140.40     16.95 o 
   1   7  21        9.87        8.90      3.45 o 
   2   7  21        9.71        5.96      3.11 o 
   0   8  21       46.30       52.37      9.67 o 
   1   8  21        9.36        8.43      4.05 o 
   2   8  21        1.51        2.68      3.29 o 
   0   9  21        1.96       11.07     11.16 o 
   1   9  21       15.47       16.04      4.32 o 
   2   9  21        3.32        9.70      3.84 o 
   0  10  21       19.64       19.73      7.08 o 
   1  10  21        2.33       -3.09      3.55 o 
   0  11  21       11.90       11.96      6.65 o 
   0   0  22        6.66        8.55      4.53 o 
   1   0  22      154.63      150.43     10.33 o 
   2   0  22       11.64       13.22      3.66 o 
   3   0  22        1.03        5.82      5.60 o 
   0   1  22        0.26       -0.35      2.56 o 
   1   1  22        1.86        3.46      2.15 o 
   2   1  22       24.55       16.01      3.54 o 
   3   1  22        1.67        0.53      2.68 o 
   0   2  22        1.92        1.66      3.09 o 
   1   2  22       55.47       61.85      4.59 o 
   2   2  22       15.10       10.82      4.19 o 
   3   2  22        1.53        4.72      3.05 o 
   0   3  22       43.28       48.45      5.93 o 
   1   3  22       49.22       42.69      4.47 o 
   2   3  22        4.38        2.06      2.56 o 
   3   3  22        6.11        9.68      3.05 o 
   0   4  22       11.13       17.55      4.42 o 
   1   4  22       75.01       70.37      6.26 o 
   2   4  22        2.30        3.41      2.92 o 
   3   4  22        3.39        3.56      2.74 o 
   0   5  22       47.05       61.16      8.32 o 
   1   5  22       13.89       19.53      3.60 o 
   2   5  22        0.72        3.51      3.00 o 
   3   5  22       18.11       15.69      4.99 o 
   0   6  22        9.05       12.25      9.15 o 
   1   6  22        9.49        8.05      3.55 o 
   2   6  22        7.95        6.58      2.93 o 
   0   7  22       13.78       17.38      6.63 o 
   1   7  22        9.42       11.45      4.15 o 
   2   7  22        0.47        1.79      3.10 o 
   0   8  22        0.49        8.51      5.91 o 
   1   8  22        0.92        9.54      3.87 o 
   2   8  22        4.21        4.33      2.75 o 
   0   9  22       45.78       65.59     10.47 o 
   1   9  22        4.37        8.37      3.38 o 
   1   0  23       13.13       13.14      6.29 o 
   2   0  23       42.90       19.59      7.68 o 
   0   1  23        0.44        2.05      3.06 o 
   1   1  23       30.46       30.32      4.14 o 
   2   1  23        4.55        4.04      2.69 o 
   0   2  23        0.77        0.78      2.94 o 
   1   2  23       29.87       17.68      2.82 o 
   2   2  23       15.36       13.43      6.21 o 
   0   3  23       11.98       14.77      4.37 o 
   1   3  23       32.34       32.28      4.33 o 
   2   3  23       21.79       17.85      3.63 o 
   0   4  23        2.29        4.26      4.06 o 
   1   4  23       11.49        8.80      3.07 o 
   2   4  23       14.37       14.13      4.65 o 
   0   5  23       20.67       17.65      5.45 o 
   1   5  23       33.30       28.58      5.29 o 
   2   5  23        7.68       10.60      4.84 o 
   0   6  23        2.96       11.01      4.93 o 
   1   6  23       25.92       24.56      4.73 o 
   2   6  23       15.85       17.42      3.38 o 
   0   7  23      136.54      153.30     19.85 o 
   1   7  23       11.96        9.76      3.72 o 
   2   7  23        6.44        3.64      4.29 o 
   0   8  23       32.72       38.54     14.98 o 
   1   8  23        2.02        5.97      3.36 o 
   0   0  24        2.49        1.60      4.90 o 
   1   0  24        1.28        5.63      3.74 o 
   2   0  24       13.12        3.90      4.90 o 
   0   1  24        7.83        3.37      3.29 o 
   1   1  24       17.47       11.32      2.62 o 
   2   1  24       31.10       25.19      5.12 o 
   0   2  24        0.39        4.02      3.08 o 
   1   2  24        7.01        5.56      2.51 o 
   2   2  24        5.16        4.87      2.71 o 
   0   3  24       15.83       15.12      4.75 o 
   1   3  24       13.15       11.63      2.79 o 
   2   3  24       19.61       16.05      4.10 o 
   0   4  24        0.78        4.07      4.84 o 
   1   4  24        5.39        7.76      3.34 o 
   2   4  24        2.47        3.83      2.27 o 
   0   5  24       53.81       59.86     10.50 o 
   1   5  24        0.00        0.06      2.55 o 
   2   5  24        8.11        6.66      3.36 o 
   0   6  24        5.51        1.55      7.57 o 
   1   6  24        2.85        4.86      2.60 o 
   0   7  24        0.25        4.96      4.77 o 
   1   7  24        5.17        5.46     11.27 o 
   1   0  25        0.07        1.82      3.10 o 
   0   1  25       14.86       15.49      4.52 o 
   1   1  25        1.51       -0.70      2.15 o 
   2   1  25       28.82       22.70      8.85 o 
   0   2  25        0.03        7.69      3.80 o 
   1   2  25       18.68       18.14      3.34 o 
   2   2  25        2.70        9.26      5.40 o 
   0   3  25        0.71        1.36      2.81 o 
   1   3  25        0.28       -0.82      2.10 o 
   2   3  25       26.11       33.56      6.48 o 
   0   4  25        3.12        2.05      5.72 o 
   1   4  25        2.59        4.00      2.27 o 
   0   5  25       24.91       36.16      6.92 o 
   1   5  25        2.49        4.70      3.91 o 
   0   0  26        0.35        3.28      5.25 o 
   1   0  26        5.74        7.48      3.09 o 
   0   1  26        0.09       -3.17      2.97 o 
   1   1  26        2.80        4.64      2.14 o 
   0   2  26       22.58       16.54      4.06 o 
   1   2  26        1.54        6.49      3.51 o 
   0   3  26       18.54       10.33      4.16 o 
   1   3  26        3.06        3.63      3.97 o 
   0   4  26       10.13       34.95     12.84 o 
                                                 
